# Supplementary material for: Development of an arteriolar niche and self-renewal of breast cancer stem cells by lysophosphatidic acid/protein kinase D signaling
Source: Commun Biol. 2021 Jun 24;4:780. doi: 10.1038/s42003-021-02308-6 (PMC8225840; doi:10.1038/s42003-021-02308-6)
Supplement: Supplementary file 3 — Supplementary Data 1 [file 42003_2021_2308_MOESM3_ESM.xlsx]

## Sheet: Figure 1D
Figure 1D
	ALDH1A1+ cell (%)	Tumor nest	Near arterioles
		8.33	50
		16.67	57.14
		10	41.67
		16.67	62.5
		19.05	42.86

## Sheet: Figure 2A RT-qPCR
Figure 2A
Relative CD44 Expression
	MCF-7+MCF-7	MCF-7+HMVECi-D
1st time	1	1.61
	0.91	1.64
	1.1	1.56
2nd time	0.924	1.641
	0.944	1.673
	1.146	1.662
Relative ALDH1A1 Expression
	MCF-7+MCF-7	MCF-7+HMVECi-D
1st time	0.74	4.17
	0.9	5.55
	1	5.54
2nd time	0.986	5.212
	0.949	4.061
	1.068	4.383
Relative KLF4 Expression
	MCF-7+MCF-7	MCF-7+HMVECi-D
1st time	1.02	1.2
	1.02	1.25
	0.96	1.18
2nd time	1.014	1.197
	0.959	1.165
	1.028	1.24
Relative CD36 Expression
	MCF-7+MCF-7	MCF-7+HMVECi-D
1st time	1	1.53
	0.89	1.65
	1	1.52
2nd time	1.034	1.75
	1.014	1.667
	0.953	1.577
Relative PRKD-1 Expression
	MCF-7+MCF-7	MCF-7+HMVECi-D
1st time	0.95	1.4
	1.01	1.46
	1.04	1.43
2nd time	0.949	1.398
	1.013	1.274
	1.04	1.461

## Sheet: Figure 3A RT-qPCR
Figure 3A
relative Ephrin B2 expression
	CTL	LPA	CRT 1μM	CRT 2μM	LPA+CRT 1μM	LPA+CRT 2μM
	0.818138	2.51	0.961554	1.28093	1.21833	1.45217
	1.20017	2.309	0.873168	1.34155	1.29563	1.39317
	1.3081	2.408	0.971999	1.43648	1.54081	1.30521

## Sheet: Figure 3B RT-qPCR
Figure 3B
relative pkd-1 expression
		pkd-1 FL/FL CTL	pkd-1 FL/FL Cdh5+/-
		0.959509	0.416227
		0.994988	0.430853
		1.04745	0.355097

## Sheet: Figure 3C RT-qPCR
Figure 3C
relative cd36 expression
		pkd-1 FL/FL CTL	pkd-1 FL/FL Cdh5+/-
		1.27867	3.47953
		0.824915	3.85457
		0.947927	3.81269

## Sheet: Figure 3D RT-qPCR
Figure 3D
relative expression of arteriolar gene
			EFB2		DLL4		NRP1
			pkd-1 FL/FL CTL	pkd-1 FL/FL Cdh5+/-	pkdFL/FL CTL	pkd FL/FLCdh5+/-	pkd-1 FL/FL CTL	pkd-1 FL/FL Cdh5+/-
			0.975036	0.606515	1.14351	0.106635	0.957784	0.201231
			1.05024	0.599723	1.00523	0.193539	1.03494	0.201999
			0.976522	0.632905	0.9996	0.14366	1.00877	0.186051

## Sheet: Figure 3E Western Blot Data
Figure 3E
	Relative protein expression(Triplicate experiments)
			CD36			DLL4			EphB2			Neuropilin1
	pkd-1 FL/FL		0.39	0.37	0.41	1.37	0.75	0.97	0.76	0.75	0.53	0.69	0.63	0.58
	pkd-1 Cdh5+/-		0.93	1	0.76	0.68	0.81	0.98	0.56	0.81	0.42	0.44	0.46	0.56

## Sheet: Figure 5A Cell Counting
Figure 5A
E0771 Tumorsphere/mL
	CTL	LPA	Ki	Ki+LPA	CRT	CRT+LPA
	75	215	15	25	80	110
	90	190	25	45	50	110
	100	180	30	35	35	60
	105	210	50	50	35	70
	CD36

## Sheet: Figure 5B Cell Counting
Figure 5B
MCF-7 Tumorsphere/mL
	CTL	LPA	Ki	Ki+LPA	CRT	CRT+LPA
	80	600	60	120	135	265
	180	520	40	360	130	245
	160	430	40	220	155	200
	230	640	160	310	157	205

## Sheet: Figure 5C OCT4 RT-qPCR
Figure 5C
Relative OCT4 Expressioin
	CTL	LPA	KI	KI+LPA	CRT	CRT+LPA
	1.042	2.266	1	1.32	0.555	1.266
	0.986	2.266	0.877	1.173	0.642	1.165
	0.973	2.346	0.908	1.257	0.566	0.835
	1.007	2.189	0.966	1.275	0.574	0.807
	1.057	2.497	0.847	1.214	0.567	1.223
	0.94	2.071	0.877	1.133	0.586	1.125

[truncated: 12 more sheets: Figure 5D KLF4 RT-qPCR, Figure 5E SOX2 RT-qPCR, Figure 7B CTCF, Figure 7C RT-qPCR, Figure 7D CTCF, Figure 7D RT-qPCR, Figure 7F RT-qPCR, SF2 Cell Counting, SF3 Luciferase Assay, SF5A Counting, SF5B Counting, SF8 Data Analysis]
